# Supplementary material for: Is Brazil reaching malaria elimination? A time series analysis of malaria cases from 2011 to 2023
Source: PLOS Glob Public Health. 2024 Jan 31;4(1):e0002845. doi: 10.1371/journal.pgph.0002845 (PMC10830034; doi:10.1371/journal.pgph.0002845)
Supplement: S1 Table — Source: Sivep-Malaria, Brazilian Ministry of Health. (XLSX) [file pgph.0002845.s002.xlsx]

## Sheet: S1 Table
Characteristic	Overall N = 2.067.030	%	Pf + mixed N = 278.483	%	PvN = 1.788.547	%
Total	2067030	1	278483	0.134726	1788547	0.865274
Sex
Male	1251803	0.605605	167656	0.602033	1084147	0.606161
Female	815194	0.394379	110821	0.397945	704373	0.393824
Unknown	33	1.59649e-05	6	2.15453e-05	27	1.50961e-05
Age range
< 01 yo	29126	0.0140907	2922	0.0104926	26204	0.014651
01 to 04	194058	0.0938825	22646	0.0813191	171412	0.0958387
05 to 09	240023	0.11612	31154	0.11187	208869	0.116781
10 to 14	247093	0.11954	31343	0.112549	215750	0.120629
15 to 19	233601	0.113013	30741	0.110387	202860	0.113422
20 to 29	397060	0.192092	55116	0.197915	341944	0.191185
30 to 39	305005	0.147557	42878	0.15397	262127	0.146559
40 to 49	209095	0.101157	30495	0.109504	178600	0.0998576
50 to 59	125784	0.0608525	18609	0.0668228	107175	0.0599229
60 or more	86038	0.041624	12551	0.0450692	73487	0.0410875
Unknown	147	7.11165e-05	28	0.000100545	119	6.65345e-05
Race/color of skin
White	124843	0.0603973	14731	0.0528973	110112	0.0615651
Black	1313254	0.635334	168523	0.605146	1144731	0.640034
Yellow	16071	0.00777492	1958	0.00703095	14113	0.00789076
Indigenous	426171	0.206176	72477	0.260256	353694	0.197755
Unknown	186691	0.0903185	20794	0.0746688	165897	0.0927552
Occupations
Agriculture	534384	0.258527	69848	0.250816	464536	0.259728
Domestic	215251	0.104135	25981	0.0932947	189270	0.105823
Turism or travelling	41707	0.0201773	4282	0.0153762	37425	0.0209248
Gold mining	129546	0.0626725	31137	0.111809	98409	0.0550218
Construction of roads and dams	6204	0.00300141	482	0.00173081	5722	0.00319924
Other mining activities	2180	0.00105465	361	0.00129631	1819	0.00101703
Other occupations	1006299	0.486833	130529	0.468714	875770	0.489654
Unknown	131459	0.063598	15863	0.0569622	115596	0.0646312
Sintomatology
With symptoms	1925784	0.931667	246863	0.886456	1678921	0.938707
Assymptomatic	141246	0.0683328	31620	0.113544	109626	0.0612933
Type of detection
Passive detection	1531329	0.740835	193821	0.695989	1337508	0.747818
Active detection	535701	0.259165	84662	0.304011	451039	0.252182
Opportunity of detection																																							#REF!
< 24h	776709	0.375761	106780	0.383435	669929	0.374566
from 24h to 96h	685708	0.331736	82325	0.295619	603383	0.337359
> 96h	459874	0.222481	57409	0.206149	402465	0.225023
Unknown	144739	0.0700227	31969	0.114797	112770	0.0630512
Opportunity of treatment
< 24h	2000527	0.967827	272473	0.978419	1728054	0.966178
from 24h to 96h	23265	0.0112553	3036	0.0109019	20229	0.0113103
> 96h	14555	0.0070415	1927	0.00691963	12628	0.00706048
Unknown	28683	0.0138764	1047	0.00375965	27636	0.0154516
Place of infection
Indigenous	418185	0.202312	70717	0.253937	347468	0.194274
Urban	285191	0.137971	28951	0.10396	256240	0.143267
Rural	1192364	0.576849	139216	0.499908	1053148	0.588829
Gold mining	152884	0.0739631	37809	0.135768	115075	0.0643399
Unknown	18406	0.00890456	1790	0.00642768	16616	0.00929022
*January of 2011 to June of 2023
