# Supplementary material for: Is Brazil reaching malaria elimination? A time series analysis of malaria cases from 2011 to 2023
Source: PLOS Glob Public Health. 2024 Jan 31;4(1):e0002845. doi: 10.1371/journal.pgph.0002845 (PMC10830034; doi:10.1371/journal.pgph.0002845)
Supplement: S2 Table — Source: Sivep-Malaria, Brazilian Ministry of Health. (XLSX) [file pgph.0002845.s003.xlsx]

## Sheet: S2 Table
Characteristic	Total	2011	2012	2013	2014	2015	2016	2017	2018	2019	2020	2021	2022	2023		Percentages	Total	2011	2012	2013	2014	2015	2016	2017	2018	2019	2020	2021	2022	2023*
	2067030	260259	234548	169538	139128	138007	123938	189238	187239	152957	143167	138682	128637	61692
Sex													0.505735			Sex
Male	1251803	159517	143391	102840	83643	81755	73974	112801	112517	92652	86822	84981	79411	37499		Male	0.605605	0.612916	0.61135	0.60659	0.601195	0.592397	0.596863	0.59608	0.600927	0.605739	0.606439	0.612776	0.617326	0.607842
Female	815194	100718	91156	66698	55483	56251	49961	76437	74722	60303	56345	53701	49226	24193		Female	0.394379	0.386991	0.388645	0.39341	0.398791	0.407595	0.403113	0.40392	0.399073	0.394248	0.393561	0.387224	0.382674	0.392158
Unknown	33	24	1	0	2	1	3	0	0	2	0	0	0	0		Unknown	1.59649e-05	9.22158e-05	4.26352e-06	0	1.43753e-05	7.24601e-06	2.42057e-05	0	0	1.30756e-05	0	0	0	0
Age range																Age range
< 01 yo	29126	4173	3979	2220	1598	1789	1545	2147	2517	2427	2149	1958	1775	849		< 01 yo	0.0140907	0.016034	0.0169645	0.0130944	0.0114858	0.0129631	0.0124659	0.0113455	0.0134427	0.0158672	0.0150104	0.0141186	0.0137985	0.0137619
01 to 04	194058	26174	23914	15616	12811	13293	11868	16550	16395	14354	13208	12114	11303	6458		01 to 04	0.0938825	0.100569	0.101958	0.0921091	0.0920807	0.0963212	0.0957576	0.087456	0.0875619	0.0938434	0.0922559	0.0873509	0.0878674	0.104681
05 to 09	240023	31112	28810	20078	16668	17435	14879	21699	21436	17569	15894	14581	13020	6842		05 to 09	0.11612	0.119542	0.122832	0.118428	0.119803	0.126334	0.120052	0.114665	0.114485	0.114862	0.111017	0.10514	0.101215	0.110906
10 to 14	247093	31278	29029	21296	18165	18129	15365	23385	22884	17532	16388	14255	12776	6611		10 to 14	0.11954	0.12018	0.123766	0.125612	0.130563	0.131363	0.123973	0.123575	0.122218	0.11462	0.114468	0.102789	0.0993182	0.107161
15 to 19	233601	29166	26229	19666	16304	16376	14517	22545	21826	17133	15859	14858	12843	6279		15 to 19	0.113013	0.112065	0.111828	0.115998	0.117187	0.118661	0.117131	0.119136	0.116568	0.112012	0.110773	0.107137	0.0998391	0.10178
20 to 29	397060	51548	45225	32688	25957	25190	22612	34672	34419	28618	27687	28146	27690	12608		20 to 29	0.192092	0.198064	0.192818	0.192806	0.186569	0.182527	0.182446	0.183219	0.183824	0.187098	0.19339	0.202954	0.215257	0.20437
30 to 39	305005	38492	33881	25159	20408	19548	17992	27544	27514	22258	21226	21590	20262	9131		30 to 39	0.147557	0.147899	0.144452	0.148397	0.146685	0.141645	0.145169	0.145552	0.146946	0.145518	0.14826	0.15568	0.157513	0.148009
40 to 49	209095	25335	22294	16483	13334	12786	12217	19318	19254	16099	15159	15704	14467	6645		40 to 49	0.101157	0.0973453	0.0950509	0.097223	0.0958398	0.0926475	0.0985735	0.102083	0.102831	0.105252	0.105883	0.113237	0.112464	0.107713
50 to 59	125784	14099	12691	9733	8024	7765	7583	12229	12034	10027	9388	9494	8904	3813		50 to 59	0.0608525	0.054173	0.0541083	0.057409	0.0576735	0.0562653	0.0611838	0.0646223	0.0642708	0.0655544	0.0655738	0.0684588	0.069218	0.061807
60 or more	86038	8861	8474	6560	5845	5675	5345	9140	8955	6939	6209	5982	5597	2456		60 or more	0.041624	0.0340469	0.0361291	0.0386934	0.0420117	0.0411211	0.0431264	0.048299	0.0478266	0.0453657	0.0433689	0.0431347	0.04351	0.0398107
Unknown	147	21	22	39	14	21	15	9	5	1	0	0	0	0		Unknown	7.11165e-05	8.06889e-05	9.37974e-05	0.000230037	0.000100627	0.000152166	0.000121028	4.75592e-05	2.67038e-05	6.53779e-06	0	0	0	0
Race																Race
White	124843	14001	17729	13182	10131	7344	7528	9867	9970	9069	8078	7971	7072	2901		White	0.0603973	0.0537964	0.0755879	0.0777525	0.0728178	0.0532147	0.06074	0.0521407	0.0532475	0.0592912	0.0564236	0.0574768	0.0549764	0.0470239
Black	1313254	95375	157277	123664	102728	99891	87069	137686	133375	101043	82978	80842	78409	32917		Black	0.635334	0.366462	0.670554	0.729418	0.73837	0.723811	0.702521	0.727581	0.712325	0.660597	0.579589	0.582931	0.609537	0.53357
Yellow	16071	2464	3186	1790	1478	915	777	1212	946	1011	861	701	513	217		Yellow	0.00777492	0.00946749	0.0135836	0.0105581	0.0106233	0.0066301	0.00626926	0.00640463	0.00505237	0.0066097	0.00601396	0.00505473	0.00398797	0.00351747
Indigenous	426171	10548	27532	27234	22315	27522	26021	36886	40379	40375	50360	48699	42643	25657		Indigenous	0.206176	0.0405289	0.117383	0.160637	0.160392	0.199425	0.209952	0.194919	0.215655	0.263963	0.351757	0.351156	0.331499	0.415889
Unknown	186691	137871	28824	3668	2476	2335	2543	3587	2569	1459	890	469	0	0		Unknown	0.0903185	0.529745	0.122892	0.0216353	0.0177966	0.0169194	0.0205183	0.018955	0.0137204	0.00953863	0.00621652	0.00338184	0	0
Occupations																Occupations
Agriculture	534384	68178	52998	34446	34328	33310	27134	53447	51371	44158	42085	36181	36647	20101		Agriculture	0.258527	0.261962	0.225958	0.203176	0.246737	0.241365	0.218932	0.282433	0.274361	0.288696	0.293957	0.260892	0.284887	0.325828
Domestic	215251	28981	24227	16946	13218	12757	12159	18037	18100	16689	18062	16007	14044	6024		Domestic	0.104135	0.111354	0.103292	0.099954	0.095006	0.0924373	0.0981055	0.0953138	0.0966679	0.109109	0.12616	0.115422	0.109175	0.0976464
Turism or travelling	41707	5780	5049	3155	3118	2001	2279	3596	3922	3278	3111	2850	2507	1061		Turism or travelling	0.0201773	0.0222086	0.0215265	0.0186094	0.022411	0.0144993	0.0183882	0.0190025	0.0209465	0.0214309	0.0217299	0.0205506	0.0194889	0.0171983
Gold mining	129546	10131	11115	9806	5352	3936	4568	4358	4417	8664	15130	19833	22288	9948		Gold mining	0.0626725	0.0389266	0.047389	0.0578395	0.0384682	0.0285203	0.0368571	0.0230292	0.0235902	0.0566434	0.105681	0.143011	0.173263	0.161253
Construction of roads and dams	6204	1835	1374	706	435	281	187	254	271	253	235	165	157	51		Construction of roads and dams	0.00300141	0.00705067	0.00585808	0.00416426	0.00312662	0.00203613	0.00150882	0.00134223	0.00144735	0.00165406	0.00164144	0.00118977	0.00122049	0.000826687
Other mining activities	2180	651	295	136	114	123	75	84	74	103	100	189	165	71		Other mining activities	0.00105465	0.00250135	0.00125774	0.00080218	0.000819389	0.000891259	0.000605141	0.000443885	0.000395217	0.000673392	0.000698485	0.00136283	0.00128268	0.00115088
Other occupations	1006299	108275	127699	99636	78464	80113	71663	100291	96977	70643	55480	49105	47617	20336		Other occupations	0.486833	0.416028	0.544447	0.587691	0.56397	0.5805	0.578217	0.529973	0.517932	0.461849	0.387519	0.354083	0.370166	0.329638
Unknown	131459	36428	11791	4707	4099	5486	5873	9171	12107	9169	8964	14352	5212	4100		Unknown	0.063598	0.139968	0.0502712	0.0277637	0.0294621	0.0397516	0.0473866	0.0484628	0.0646607	0.059945	0.0626122	0.103489	0.0405171	0.0664592
Sintomatology																Sintomatology
With symptoms	1925784	246610	219307	156365	128768	128911	117079	180317	178567	143413	133775	127754	113230	51688		With symptoms	0.931667	0.947556	0.93502	0.922301	0.925536	0.93409	0.944658	0.952858	0.953685	0.937603	0.934398	0.921201	0.880229	0.83784
Assymptomatic	141246	13649	15241	13173	10360	9096	6859	8921	8672	9544	9392	10928	15407	10004		Assymptomatic	0.0683328	0.0524439	0.0649803	0.0776994	0.0744638	0.0659097	0.0553422	0.0471417	0.0463151	0.0623966	0.0656017	0.078799	0.119771	0.16216
Species																Species
Pf + mixed	278483	32816	32811	28309	22189	15433	13812	19620	19032	16299	23455	23708	20280	10719		Pf + mixed	0.134726	0.12609	0.13989	0.166977	0.159486	0.111828	0.111443	0.103679	0.101645	0.106559	0.16383	0.170952	0.157653	0.17375
Pv	1788547	227443	201737	141229	116939	122574	110126	169618	168207	136658	119712	114974	108357	50973		Pv	0.865274	0.87391	0.86011	0.833023	0.840514	0.888172	0.888557	0.896321	0.898355	0.893441	0.83617	0.829048	0.842347	0.82625
Type of detection																Type of detection
Passive detection	1531329	199123	175520	119367	98404	99516	91935	142232	140825	113749	108189	101975	96228	44266		Passive detection	0.740835	0.765096	0.748333	0.704072	0.707291	0.721094	0.741782	0.751604	0.752114	0.743667	0.755684	0.735315	0.748058	0.717532
Active detection	535701	61136	59028	50171	40724	38491	32003	47006	46414	39208	34978	36707	32409	17426		Active detection	0.259165	0.234904	0.251667	0.295928	0.292709	0.278906	0.258218	0.248396	0.247886	0.256333	0.244316	0.264685	0.251942	0.282468
Opportunity of detection																Opportunity of detection
< 24h	776709	102096	94745	66088	52827	53178	49948	70959	69747	56594	53750	47995	39277	19505		< 24h	0.375761	0.392286	0.403947	0.389812	0.379701	0.385328	0.403008	0.374972	0.372503	0.369999	0.375436	0.34608	0.305332	0.316167
from 24h to 96h	685708	85996	74827	54520	45976	46937	40015	65863	65814	51964	46619	45012	42933	19232		from 24h to 96h	0.331736	0.330425	0.319026	0.32158	0.330458	0.340106	0.322863	0.348043	0.351497	0.339729	0.325627	0.32457	0.333753	0.311742
> 96h	459874	57939	49257	35389	29724	28521	26901	43210	42772	34637	33199	34578	30865	12882		> 96h	0.222481	0.222621	0.210008	0.208738	0.213645	0.206663	0.217052	0.228337	0.228435	0.226449	0.23189	0.249333	0.239939	0.208812
Unknown	144739	14228	15719	13541	10601	9371	7074	9206	8906	9762	9599	11097	15562	10073		Unknown	0.0700227	0.0546686	0.0670183	0.07987	0.076196	0.0679024	0.0570769	0.0486477	0.0475649	0.0638219	0.0670476	0.0800176	0.120976	0.163279
Opportunity of treatment																Opportunity of treatment
< 24h	2000527	249612	225581	164151	134633	133023	119316	182533	181398	148592	139799	135503	126385	60001		< 24h	0.967827	0.959091	0.961769	0.968225	0.967692	0.963886	0.962707	0.964568	0.968805	0.971463	0.976475	0.977077	0.982493	0.97259
from 24h to 96h	23265	3740	2858	1640	1225	1444	1178	1825	1920	1882	1511	1665	1361	1016		from 24h to 96h	0.0112553	0.0143703	0.0121851	0.00967335	0.00880484	0.0104632	0.00950475	0.00964394	0.0102543	0.0123041	0.0105541	0.0120059	0.0105802	0.0164689
> 96h	14555	2027	2395	1512	1060	1130	724	1039	1003	849	778	805	707	526		> 96h	0.0070415	0.0077884	0.0102111	0.00891835	0.00761888	0.00818799	0.00584163	0.00549044	0.00535679	0.00555058	0.00543421	0.00580465	0.00549609	0.00852623
Unknown	28683	4880	3714	2235	2210	2410	2720	3841	2918	1634	1079	709	184	149		Unknown	0.0138764	0.0187506	0.0158347	0.0131829	0.0158847	0.0174629	0.0219465	0.0202972	0.0155844	0.0106827	0.00753665	0.00511242	0.00143038	0.00241522
Place of infection																Place of infection
Indigenous	418185	27359	32503	27792	21318	26201	21628	27455	35157	40321	48329	46078	39440	24604		Indigenous	0.202312	0.105122	0.138577	0.163928	0.153226	0.189853	0.174507	0.145082	0.187765	0.26361	0.337571	0.332257	0.306599	0.39882
Urban	285191	38485	36887	30578	24973	25262	21304	29937	23248	15175	13132	12078	10494	3638		Urban	0.137971	0.147872	0.157268	0.180361	0.179497	0.183049	0.171892	0.158198	0.124162	0.0992109	0.091725	0.0870913	0.0815784	0.0589704
Rural	1192364	175883	145314	95885	84006	80158	74611	125018	122268	88178	66326	58422	54268	22027		Rural	0.576849	0.6758	0.619549	0.565566	0.603804	0.580826	0.602003	0.660639	0.653005	0.576489	0.463277	0.421266	0.421869	0.357048
Gold mining	152884	15332	17247	13682	7814	5455	5500	5876	5508	7833	14085	20623	22965	10964		Gold mining	0.0739631	0.0589105	0.0735329	0.0807017	0.0561641	0.039527	0.044377	0.0310508	0.0294169	0.0512105	0.0983816	0.148707	0.178526	0.177722
Unknown	18406	3200	2597	1601	1017	931	895	952	1058	1450	1295	1481	1470	459		Unknown	0.00890456	0.0122954	0.0110724	0.00944331	0.00730982	0.00674603	0.00722135	0.0050307	0.00565053	0.00947979	0.00904538	0.0106791	0.0114275	0.00744019
*January of 2011 to June of 2023																*January of 2011 to June of 2023
