# Supplementary material for: Is Brazil reaching malaria elimination? A time series analysis of malaria cases from 2011 to 2023
Source: PLOS Glob Public Health. 2024 Jan 31;4(1):e0002845. doi: 10.1371/journal.pgph.0002845 (PMC10830034; doi:10.1371/journal.pgph.0002845)
Supplement: S3 Table — Source: Sivep-Malaria, Brazilian Ministry of Health. (XLSX) [file pgph.0002845.s004.xlsx]

## Sheet: S3 Table
Characteristic*	Overall, N = 2,067,030	%	Pf + mista, N = 278,483	%	Vivax, N = 1,788,547	%
Place of infection
Indigenous	418185	0.202312	70717	0.253937	347468	0.194274
Urban	285191	0.137971	28951	0.10396	256240	0.143267
Rural	1192364	0.576849	139216	0.499908	1053148	0.588829
Gold mining	152884	0.0739631	37809	0.135768	115075	0.0643399
Unknown	18406	0.00890456	179	0.000642768	16616	0.00929022
*January of 2011 to June of 2023
