# Supplementary material for: Is Brazil reaching malaria elimination? A time series analysis of malaria cases from 2011 to 2023
Source: PLOS Glob Public Health. 2024 Jan 31;4(1):e0002845. doi: 10.1371/journal.pgph.0002845 (PMC10830034; doi:10.1371/journal.pgph.0002845)
Supplement: S1 Data — (XLSX) [file pgph.0002845.s005.xlsx]

## Sheet: Total malaria cases 
		Observerd cases	Test adequancy	Lo CI	Up CI
2011	jan	24035
	fev	18739
	mar	16492
	abr	15134
	mai	19716
	jun	23765
	jul	26364
	ago	27744
	set	23690
	out	22410
	nov	23356
	dez	18814
2012	jan	21104
	fev	21657
	mar	20576
	abr	19036
	mai	21914
	jun	23987
	jul	24020
	ago	20342
	set	16049
	out	16110
	nov	16214
	dez	13539
2013	jan	14749
	fev	12667
	mar	11791
	abr	14464
	mai	17105
	jun	16239
	jul	17340
	ago	14445
	set	14051
	out	14011
	nov	12361
	dez	10315
2014	jan	12002
	fev	9384
	mar	9133
	abr	9946
	mai	12286
	jun	11920
	jul	14852
	ago	13508
	set	13507
	out	12578
	nov	11035
	dez	8977
2015	jan	9203
	fev	8351
	mar	8828
	abr	9674
	mai	11058
	jun	12432
	jul	14733
	ago	15430
	set	14745
	out	12012
	nov	11004
	dez	10537
2016	jan	11284
	fev	10373
	mar	9549
	abr	8602
	mai	8807
	jun	8800
	jul	8559
	ago	10481
	set	10976
	out	13302
	nov	12566
	dez	10639
2017	jan	12700
	fev	10205
	mar	10550
	abr	9258
	mai	12942
	jun	14196
	jul	17213
	ago	20451
	set	22554
	out	21525
	nov	20597
	dez	17047
2018	jan	19096
	fev	15412
	mar	13892
	abr	13416
	mai	14131
	jun	13593
	jul	15328
	ago	18999
	set	17660
	out	17941
	nov	15356
	dez	12415
2019	jan	12852
	fev	10581
	mar	9515
	abr	10650
	mai	13324
	jun	13205
	jul	15894
	ago	14417
	set	14489
	out	15195
	nov	12321
	dez	10514
2020	jan	10778
	fev	9189
	mar	10733
	abr	10875
	mai	10757
	jun	11983
	jul	12454
	ago	13098
	set	14479
	out	14411
	nov	13165
	dez	11245
2021	jan	10295
	fev	8820
	mar	10753
	abr	9623
	mai	9729
	jun	11459
	jul	11608
	ago	12924
	set	14096
	out	14472
	nov	14102
	dez	10801
2022	jan	9812	11517.3	8458.44	14576.1
	fev	9143	10435.2	6582.87	14287.5
	mar	10376	11326.1	6443.51	16208.7
	abr	8312	11166.3	5664.97	16667.5
	mai	9345	12709.8	5945.47	19474.1
	jun	9885	14090.2	6127.88	22052.5
	jul	11131	15196.5	6166.22	24226.8
	ago	12904	15848.2	5994.08	25702.4
	set	12526	15007	5207.86	24806.1
	out	11991	13472.9	4178.24	22767.6
	nov	12064	11491.2	3022.51	19959.8
	dez	11148	9340.95	2506.12	16175.8
2023	jan	12562	9942.67	1786.83	18098.5
	fev	9510	8992.07	1035.6	16948.5
	mar	9596	9741.51	703.21	18779.8
	abr	8377	9585.61	213.172	18958
	mai	10733	10889.2	-120.86	21899.2
	jun	10914	12047.4	-509.148	24604

## Sheet: Pf malaria cases
		Observerd cases	Test adequancy	Lo CI	Up CI
2011	jan	2917
	fev	2345
	mar	1839
	abr	1641
	mai	1842
	jun	2334
	jul	3096
	ago	3417
	set	3194
	out	3270
	nov	3865
	dez	3056
2012	jan	3450
	fev	2891
	mar	2868
	abr	2519
	mai	2611
	jun	2969
	jul	2817
	ago	2395
	set	2002
	out	2581
	nov	2914
	dez	2794
2013	jan	2798
	fev	2517
	mar	1928
	abr	2358
	mai	2395
	jun	2555
	jul	2870
	ago	2200
	set	2186
	out	2257
	nov	2349
	dez	1896
2014	jan	2352
	fev	1623
	mar	1540
	abr	1703
	mai	2252
	jun	1866
	jul	2302
	ago	2027
	set	2002
	out	1620
	nov	1551
	dez	1351
2015	jan	1394
	fev	1149
	mar	1084
	abr	1262
	mai	1128
	jun	1293
	jul	1362
	ago	1444
	set	1259
	out	1306
	nov	1417
	dez	1335
2016	jan	1161
	fev	1271
	mar	1055
	abr	938
	mai	856
	jun	1062
	jul	868
	ago	1116
	set	914
	out	1374
	nov	1755
	dez	1442
2017	jan	1656
	fev	1194
	mar	1154
	abr	978
	mai	1640
	jun	1534
	jul	1492
	ago	1616
	set	2081
	out	2133
	nov	2062
	dez	2080
2018	jan	2185
	fev	1835
	mar	1766
	abr	1546
	mai	1536
	jun	1290
	jul	1147
	ago	1558
	set	1415
	out	1627
	nov	1678
	dez	1449
2019	jan	1339
	fev	1145
	mar	815
	abr	1052
	mai	1545
	jun	1362
	jul	1575
	ago	1401
	set	1367
	out	1792
	nov	1575
	dez	1331
2020	jan	1368
	fev	1399
	mar	1535
	abr	1674
	mai	1527
	jun	1885
	jul	1914
	ago	2024
	set	2511
	out	2525
	nov	2605
	dez	2488
2021	jan	2011
	fev	1770
	mar	2194
	abr	1726
	mai	1701
	jun	1690
	jul	1595
	ago	1710
	set	2068
	out	2391
	nov	2637
	dez	2215
2022	jan	1870	2198.23	1777.36	2619.1
	fev	1640	1966.32	1443.69	2488.94
	mar	1824	1906.4	1289.79	2523.01
	abr	1464	1833.31	1143.38	2523.23
	mai	1569	1983.39	1166.35	2800.42
	jun	1527	2062.53	1147.39	2977.68
	jul	1536	2126.1	1122.77	3129.42
	ago	1602	2313.67	1172.58	3454.76
	set	1634	2381	1157.82	3604.19
	out	1651	2513.85	1178.94	3848.76
	nov	2074	2557.42	1156.31	3958.53
	dez	1889	2210.04	794.011	3626.07
2023	jan	2053	2191.64	769.47	3613.81
	fev	1896	1960.42	633.063	3287.77
	mar	1793	1900.68	565.126	3236.23
	abr	1322	1827.81	494.068	3161.54
	mai	1988	1977.43	499.791	3455.08
	jun	1667	2056.34	483.796	3628.89

## Sheet: Trends
		All malaria cases	Modeled				P. falciparum + mixed infections	Modeled
2011	jan	24035	23787.5		2011	jan	2917	2137.51
	fev	18739	23442.9		2011	fev	2345	2235.21
	mar	16492	23103.4		2011	mar	1839	2337.38
	abr	15134	22768.7		2011	abr	1641	2444.22
	mai	19716	22438.9		2011	mai	1842	2555.94
	jun	23765	22113.9		2011	jun	2334	2672.76
	jul	26364	21793.6		2011	jul	3096	2794.93
	ago	27744	21477.9		2011	ago	3417	2922.68
	set	23690	21166.8		2011	set	3194	3056.27
	out	22410	20860.2		2011	out	3270	3195.97
	nov	23356	20558		2011	nov	3865	3342.05
	dez	18814	20260.2		2011	dez	3056	3275.77
2012	jan	21104	19966.8		2012	jan	3450	3210.8
	fev	21657	19677.6		2012	fev	2891	3147.13
	mar	20576	19392.5		2012	mar	2868	3084.72
	abr	19036	19111.6		2012	abr	2519	3023.54
	mai	21914	18834.8		2012	mai	2611	2963.58
	jun	23987	18562		2012	jun	2969	2904.81
	jul	24020	18293.1		2012	jul	2817	2847.2
	ago	20342	18028.2		2012	ago	2395	2790.73
	set	16049	17767		2012	set	2002	2735.39
	out	16110	17509.7		2012	out	2581	2681.14
	nov	16214	17256		2012	nov	2914	2627.97
	dez	13539	17006.1		2012	dez	2794	2575.85
2013	jan	14749	16759.8		2013	jan	2798	2524.77
	fev	12667	16517		2013	fev	2517	2474.7
	mar	11791	16277.7		2013	mar	1928	2425.62
	abr	14464	16042		2013	abr	2358	2377.52
	mai	17105	15809.6		2013	mai	2395	2330.37
	jun	16239	15580.6		2013	jun	2555	2284.15
	jul	17340	15354.9		2013	jul	2870	2238.85
	ago	14445	15132.5		2013	ago	2200	2194.45
	set	14051	14913.3		2013	set	2186	2150.93
	out	14011	14697.3		2013	out	2257	2108.27
	nov	12361	14484.4		2013	nov	2349	2066.46
	dez	10315	14274.6		2013	dez	1896	2025.48
2014	jan	12002	14067.8		2014	jan	2352	1985.31
	fev	9384	13864.1		2014	fev	1623	1945.94
	mar	9133	13663.2		2014	mar	1540	1907.35
	abr	9946	13465.3		2014	abr	1703	1869.52
	mai	12286	13270.3		2014	mai	2252	1832.45
	jun	11920	13078.1		2014	jun	1866	1796.11
	jul	14852	12888.6		2014	jul	2302	1760.49
	ago	13508	12702		2014	ago	2027	1725.57
	set	13507	12518		2014	set	2002	1691.35
	out	12578	12336.6		2014	out	1620	1657.81
	nov	11035	12157.9		2014	nov	1551	1624.93
	dez	8977	11981.8		2014	dez	1351	1592.71
2015	jan	9203	11808.3		2015	jan	1394	1561.12
	fev	8351	11637.2		2015	fev	1149	1530.16
	mar	8828	11468.7		2015	mar	1084	1499.82
	abr	9674	11302.6		2015	abr	1262	1470.07
	mai	11058	11138.8		2015	mai	1128	1440.92
	jun	12432	10977.5		2015	jun	1293	1412.34
	jul	14733	10818.5		2015	jul	1362	1384.33
	ago	15430	10661.8		2015	ago	1444	1356.88
	set	14745	10507.4		2015	set	1259	1329.97
	out	12012	10355.1		2015	out	1306	1336.05
	nov	11004	10205.2		2015	nov	1417	1342.16
	dez	10537	10057.3		2015	dez	1335	1348.29
2016	jan	11284	9911.66		2016	jan	1161	1354.45
	fev	10373	9768.09		2016	fev	1271	1360.65
	mar	9549	9626.6		2016	mar	1055	1366.87
	abr	8602	9487.16		2016	abr	938	1373.11
	mai	8807	9349.74		2016	mai	856	1379.39
	jun	8800	9214.31		2016	jun	1062	1385.7
	jul	8559	9595.47		2016	jul	868	1392.03
	ago	10481	9992.39		2016	ago	1116	1398.39
	set	10976	10405.7		2016	set	914	1404.78
	out	13302	10836.2		2016	out	1374	1411.21
	nov	12566	11284.4		2016	nov	1755	1417.66
	dez	10639	11751.2		2016	dez	1442	1424.14
2017	jan	12700	12237.3		2017	jan	1656	1430.65
	fev	10205	12743.5		2017	fev	1194	1437.19
	mar	10550	13270.7		2017	mar	1154	1443.76
	abr	9258	13819.6		2017	abr	978	1450.36
	mai	12942	14391.3		2017	mai	1640	1456.99
	jun	14196	14986.6		2017	jun	1534	1463.65
	jul	17213	15606.5		2017	jul	1492	1470.34
	ago	20451	16252.1		2017	ago	1616	1477.06
	set	22554	16924.4		2017	set	2081	1483.81
	out	21525	16787.6		2017	out	2133	1490.59
	nov	20597	16652		2017	nov	2062	1497.4
	dez	17047	16517.4		2017	dez	2080	1504.25
2018	jan	19096	16384		2018	jan	2185	1511.13
	fev	15412	16251.6		2018	fev	1835	1518.03
	mar	13892	16120.3		2018	mar	1766	1524.97
	abr	13416	15990		2018	abr	1546	1531.94
	mai	14131	15860.8		2018	mai	1536	1538.94
	jun	13593	15732.7		2018	jun	1290	1545.98
	jul	15328	15605.6		2018	jul	1147	1553.05
	ago	18999	15479.5		2018	ago	1558	1560.15
	set	17660	15354.4		2018	set	1415	1567.28
	out	17941	15230.3		2018	out	1627	1574.44
	nov	15356	15107.3		2018	nov	1678	1581.64
	dez	12415	14985.2		2018	dez	1449	1588.87
2019	jan	12852	14864.1		2019	jan	1339	1596.13
	fev	10581	14744		2019	fev	1145	1603.43
	mar	9515	14624.9		2019	mar	815	1610.76
	abr	10650	14506.7		2019	abr	1052	1618.12
	mai	13324	14389.5		2019	mai	1545	1625.52
	jun	13205	14273.3		2019	jun	1362	1632.95
	jul	15894	14157.9		2019	jul	1575	1640.41
	ago	14417	14043.5		2019	ago	1401	1647.91
	set	14489	13930.1		2019	set	1367	1655.44
	out	15195	13817.5		2019	out	1792	1663.01
	nov	12321	13705.9		2019	nov	1575	1670.61
	dez	10514	13595.1		2019	dez	1331	1678.25
2020	jan	10778	13485.3		2020	jan	1368	1685.92
	fev	9189	13376.3		2020	fev	1399	1693.62
	mar	10733	13268.2		2020	mar	1535	1701.37
	abr	10875	13161		2020	abr	1674	1709.14
	mai	10757	13054.7		2020	mai	1527	1716.96
	jun	11983	12949.2		2020	jun	1885	1724.8
	jul	12454	12844.6		2020	jul	1914	1732.69
	ago	13098	12740.8		2020	ago	2024	1740.61
	set	14479	12637.9		2020	set	2511	1748.56
	out	14411	12535.8		2020	out	2525	1756.56
	nov	13165	12434.5		2020	nov	2605	1764.59
	dez	11245	12334		2020	dez	2488	1772.65
2021	jan	10295	12234.3		2021	jan	2011	1780.76
	fev	8820	12135.5		2021	fev	1770	1788.9
	mar	10753	12037.4		2021	mar	2194	1797.07
	abr	9623	11940.2		2021	abr	1726	1805.29
	mai	9729	11843.7		2021	mai	1701	1813.54
	jun	11459	11748		2021	jun	1690	1821.83
	jul	11608	11653.1		2021	jul	1595	1830.16
	ago	12924	11558.9		2021	ago	1710	1838.52
	set	14096	11465.5		2021	set	2068	1846.93
	out	14472	11372.9		2021	out	2391	1855.37
	nov	14102	11281		2021	nov	2637	1863.85
	dez	10801	11189.8		2021	dez	2215	1872.37
2022	jan	9812	11099.4		2022	jan	1870	1880.93
	fev	9143	11009.8		2022	fev	1640	1889.53
	mar	10376	10920.8		2022	mar	1824	1898.16
	abr	8312	10832.5		2022	abr	1464	1906.84
	mai	9345	10745		2022	mai	1569	1915.56
	jun	9885	10658.2		2022	jun	1527	1924.31
	jul	11131	10572.1		2022	jul	1536	1933.11
	ago	12904	10486.7		2022	ago	1602	1941.95
	set	12526	10401.9		2022	set	1634	1950.82
	out	11991	10317.9		2022	out	1651	1959.74
	nov	12064	10234.5		2022	nov	2074	1968.7
	dez	11148	10151.8		2022	dez	1889	1977.7
2023	jan	12562	10069.8		2023	jan	2053	1986.74
	fev	9510	9988.44		2023	fev	1896	1995.82
	mar	9596	9907.73		2023	mar	1793	2004.94
	abr	8377	9827.68		2023	abr	1322	2014.11
	mai	10733	9748.27		2023	mai	1988	2023.31
	jun	10914	9669.51		2023	jun	1667	2032.56

## Sheet: Indig., goldmining forecast
		Indigenous areas cases	Forecast (Indigenous areas)	Gold mining areas cases	Forecast (Gold mining areas)										Forecast Model fit Check
2011	jan	2438		1417												Indigenous
	fev	2247		1075
	mar	2174		995
	abr	1710		965
	mai	2149		812
	jun	2354		982
	jul	2444		1239
	ago	2622		1514
	set	2589		1514
	out	2220		1712
	nov	2448		1672
	dez	1964		1435
2012	jan	2451		1527
	fev	2492		1397
	mar	3172		1114
	abr	3566		998
	mai	4090		1253
	jun	3922		1255
	jul	3673		1529
	ago	2511		1552
	set	1707		1356
	out	1686		1777
	nov	1866		1837
	dez	1367		1652
2013	jan	1793		1776
	fev	1872		1468
	mar	2223		1083
	abr	3120		1103
	mai	4177		905
	jun	3294		881
	jul	3168		1130
	ago	2240		1018
	set	1905		1080
	out	1482		1169
	nov	1297		1147
	dez	1221		922												Gold mining
2014	jan	1570		1026
	fev	1431		847
	mar	1696		708
	abr	1756		576
	mai	1935		417
	jun	2208		414
	jul	2641		537
	ago	1998		583
	set	1862		641
	out	1894		707
	nov	1293		726
	dez	1034		632
2015	jan	1299		667
	fev	1599		470
	mar	1689		405
	abr	2194		338
	mai	2726		320
	jun	2867		331
	jul	3198		423
	ago	2605		441
	set	2503		522
	out	2178		542
	nov	1586		538
	dez	1757		458
2016	jan	1920		591
	fev	1731		654
	mar	1995		630
	abr	1696		480
	mai	2004		469
	jun	1677		364
	jul	1321		363
	ago	1617		405
	set	1845		258
	out	2214		367
	nov	2155		494
	dez	1453		425
2017	jan	1818		453
	fev	1913		431
	mar	2039		423
	abr	1684		307
	mai	2310		350
	jun	2188		371
	jul	2306		377
	ago	2541		450
	set	2741		610
	out	2559		768
	nov	2989		697
	dez	2367		639
2018	jan	2936		583
	fev	2321		446
	mar	2250		361
	abr	2717		332
	mai	2993		327
	jun	3015		230
	jul	2693		303
	ago	3163		438
	set	3301		604
	out	3677		656
	nov	3418		625
	dez	2673		603
2019	jan	2950		551
	fev	2540		516
	mar	2082		434
	abr	2568		429
	mai	4180		445
	jun	3734		454
	jul	4224		697
	ago	3736		694
	set	3483		912
	out	4548		946
	nov	3354		931
	dez	2922		824
2020	jan	3091		756
	fev	2845		675
	mar	3722		663
	abr	4215		687
	mai	3967		630
	jun	4311		808
	jul	4243		898
	ago	4222		1210
	set	5212		1460
	out	4896		1897
	nov	4238		2194
	dez	3367		2207
2021	jan	3971		1684
	fev	3374		1438
	mar	4701		1388
	abr	3940		1207
	mai	3485		1304
	jun	3924		1311
	jul	3521		1622
	ago	3825		1725
	set	4065		1856
	out	3763		2305
	nov	4103		2524
	dez	3406		2259
2022	jan	3264		1819
	fev	3067		1526
	mar	3375		1817
	abr	2660		1392
	mai	2765		1719
	jun	3127		1623
	jul	3384		1692
	ago	3700		2026
	set	3495		1875
	out	3561		2289
	nov	3934		2558
	dez	3108		2629
2023	jan	4363		2799
	fev	3341		2411
	mar	3908		2052
	abr	3856		1270
	mai	4852		1346
	jun	4284		1086
	jul		4454.6		1396.34
	ago		4345.29		1678.48
	set		4155.65		1787.92
	out		3945.93		2078.83
	nov		3639.43		2096.07
	dez		2855.69		1817.1
2024	jan		3449.06		1665.86
	fev		3062.87		1505.17
	mar		3796.19		1385.32
	abr		3865.83		1104.52
	mai		4657.7		1212.37
	jun		4936.56		1198.37
	jul		5107.15		1539.59
	ago		4997.85		1849.21
	set		4808.21		1968.26
	out		4598.49		2286.76
	nov		4291.99		2303.99
	dez		3508.25		1995.88

## Sheet: states forecast
		RONDÔNIA	Forecast	ACRE	Forecast	AMAZONAS	Forecast	RORAIMA	Forecast	PARÁ	Forecast	AMAPÁ	Forecast	MARANHÃO	Forecast	MATO GROSSO	Forecast
2011	jan	2501		3211		4378		1786		10974		935		62		188
	fev	1962		2487		3653		1388		8345		700		84		117
	mar	1624		1849		3395		1523		7209		672		131		86
	abr	1762		1355		3017		912		7128		612		211		136
	mai	2133		1535		4225		947		9792		772		139		165
	jun	2503		1171		5223		923		12787		814		132		206
	jul	2978		1081		7012		651		13112		1177		221		127
	ago	3639		1362		7979		709		11490		2086		348		127
	set	2264		1153		6799		763		10118		2164		298		124
	out	2814		1670		5095		767		9209		2454		292		103
	nov	3103		2612		4921		786		8582		2968		257		120
	dez	1998		2730		4078		705		7361		1745		114		78
2012	jan	1739		2481		4954		876		9355		1519		116		60
	fev	1342		1898		4880		726		11640		1051		65		54
	mar	1591		1512		6448		598		9481		842		66		36
	abr	1723		1594		7173		496		7284		617		102		46
	mai	1808		1739		9683		447		7329		719		134		50
	jun	1983		2192		11212		423		7233		768		85		85
	jul	2419		1918		11251		566		6515		1102		113		134
	ago	2421		1676		8342		401		6079		1149		109		159
	set	2082		1751		6227		322		4451		1063		75		75
	out	2283		2689		4837		413		4236		1410		64		175
	nov	2140		3967		4270		356		3652		1678		26		119
	dez	1660		3587		3697		299		3057		1140		16		70
2013	jan	1274		3048		4810		477		3705		1337		19		76
	fev	874		2907		4355		341		2974		1143		17		47
	mar	867		2241		5092		459		2316		736		19		55
	abr	1121		2883		6862		335		2518		637		17		84
	mai	1286		2883		9635		448		2150		550		37		112
	jun	1223		2910		9176		397		1746		637		31		118
	jul	1530		3013		9243		431		2090		842		51		139
	ago	1345		2395		7165		382		1826		1189		68		72
	set	1191		2344		6784		351		1761		1368		145		104
	out	1372		2739		5551		359		1745		2016		65		157
	nov	1000		3381		4054		373		1495		1892		46		113
	dez	721		3348		3352		475		1169		1157		31		53
2014	jan	667		3738		4564		557		1408		940		46		78
	fev	509		2360		4036		465		1207		736		37		33
	mar	679		1917		4547		401		1007		541		17		22
	abr	619		2406		5070		496		818		488		15		34
	mai	747		3332		6321		615		747		443		27		51
	jun	661		2639		6677		578		772		455		57		80
	jul	1206		2664		8794		517		913		592		63		102
	ago	1296		2335		6949		474		989		1171		114		177
	set	966		2429		6795		395		941		1796		101		82
	out	958		2440		5559		477		886		2097		47		112
	nov	668		2533		4185		404		922		2146		53		123
	dez	558		2229		3437		334		860		1454		20		85
2015	jan	448		2219		3601		475		943		1446		8		63
	fev	427		1678		3831		470		837		1043		9		55
	mar	479		1491		4797		455		829		727		2		46
	abr	552		1793		5531		628		563		563		0		43
	mai	408		1859		6945		678		566		528		5		69
	jun	498		2170		7726		701		643		588		10		95
	jul	727		2087		9383		655		787		926		27		140
	ago	912		2292		9469		444		897		1173		24		217
	set	554		2568		8534		451		809		1650		32		142
	out	582		2733		5512		309		885		1855		26		108
	nov	575		2905		4544		407		902		1540		24		106
	dez	579		2890		4498		503		923		1029		5		104
2016	jan	537		2939		5024		542		1097		1061		7		74
	fev	434		2817		4443		378		1280		967		13		40
	mar	409		2497		4168		626		1179		603		10		53
	abr	464		2486		3555		593		947		488		13		50
	mai	504		2481		3634		680		929		515		9		51
	jun	785		2409		3500		443		963		624		12		62
	jul	578		2240		3433		261		1089		911		1		45
	ago	625		2762		4147		449		1213		1224		7		52
	set	526		2237		4888		326		1396		1542		19		38
	out	809		3669		4972		411		1885		1507		15		32
	nov	676		3984		4483		524		1591		1256		17		32
	dez	441		3861		3681		483		1217		901		10		41
2017	jan	370		3586		4625		761		2150		1144		13		35
	fev	347		2080		4499		750		1713		767		19		25
	mar	441		2035		4804		922		1688		622		18		16
	abr	347		2058		4239		698		1425		456		5		14
	mai	439		2694		6845		640		1742		512		25		39
	jun	550		2677		6825		655		2844		606		25		11
	jul	697		2687		8641		779		3522		799		52		34
	ago	803		2691		10123		886		4512		1291		64		75
	set	798		3106		9672		1076		5550		2245		47		60
	out	800		3988		8366		1215		4538		2476		38		96
	nov	636		4267		7469		1593		4279		2219		24		107
	dez	506		4140		6616		1208		3140		1329		9		82
2018	jan	485		4003		7694		1605		4220		995		17		70
	fev	447		3093		6158		1337		3511		785		30		47
	mar	452		2507		5857		1165		3146		657		45		62
	abr	495		2137		5921		1067		3107		577		42		67
	mai	449		1851		5687		1884		3596		562		41		58
	jun	464		1656		5459		1478		3955		473		44		62
	jul	563		1672		6488		1372		4561		535		30		104
	ago	995		1964		8305		1383		5061		1129		12		147
	set	992		1612		6765		1451		4918		1730		13		174
	out	989		1768		6194		1782		4573		2565		4		64
	nov	823		1807		4745		2009		3301		2575		6		88
	dez	531		1715		4140		1813		2421		1724		6		63
2019	jan	501		1463		4944		2068		2647		1178		3		45
	fev	650		974		3683		1707		2629		880		13		41
	mar	530		821		3411		1440		2497		744		9		62
	abr	620		890		4827		1099		2433		689		6		82
	mai	614		1206		6239		1862		2559		657		5		180
	jun	833		1136		6485		1501		2558		517		7		163
	jul	914		1115		7317		1876		3745		691		10		223
	ago	973		796		6862		1510		3278		660		12		323
	set	980		906		6551		1658		3056		874		7		451
	out	1094		1344		6202		2171		2887		1221		11		263
	nov	1060		1130		4709		1690		2459		1004		2		264
	dez	718		990		4075		1740		2005		805		1		178
2020	jan	714		980		4258		2159		1991		537		2		133
	fev	661		903		4005		1730		1466		286		1		135
	mar	970		920		4880		2058		1480		275		4		146
	abr	905		849		4688		2599		1480		209		8		136
	mai	752		882		4693		2554		1514		200		9		153
	jun	831		1005		5493		2353		1888		155		7		251
	jul	1050		882		5603		2240		2228		148		12		291
	ago	1306		898		5519		2460		2463		223		12		217
	set	1093		865		6231		3075		2728		252		1		230
	out	1408		1131		5460		2727		2778		352		4		550
	nov	1157		1188		4514		2773		2516		355		6		653
	dez	907		1116		3563		2654		2003		305		3		692
2021	jan	801		859		3598		2433		1844		215		4		540
	fev	721		628		3392		2044		1529		167		5		331
	mar	883		584		4478		3071		1311		126		12		288
	abr	900		495		4184		2655		970		131		4		283
	mai	1048		720		4136		2143		1178		159		1		343
	jun	1269		767		5525		1997		1356		146		2		396
	jul	1367		530		5487		1869		1745		190		7		412
	ago	1449		482		6702		1541		2139		329		15		263
	set	1524		654		7282		1605		2163		555		12		299
	out	1732		862		6509		1904		2262		849		15		337
	nov	1599		985		5751		2367		2176		788		11		423
	dez	1044		883		4122		2377		1622		405		7		340
2022	jan	983		734		4169		2087		1490		214		3		132
	fev	870		607		3959		2053		1343		178		1		131
	mar	1050		785		4441		2553		1249		170		6		120
	abr	764		521		3527		1978		1212		155		19		135
	mai	891		547		3921		2260		1456		126		7		137
	jun	953		493		4452		1970		1688		152		3		174
	jul	1156		368		5285		1902		2087		134		3		195
	ago	1321		382		6190		2016		2650		191		9		145
	set	1236		272		6407		1737		2489		235		8		141
	out	1072		403		5086		2287		2714		323		7		99
	nov	1099		454		4226		3011		2735		459		3		76
	dez	1062		569		3994		2344		2604		461		3		110
2023	jan	951		668		4284		3307		2736		504		6		103
	fev	755		524		2888		3239		1780		264		4		56
	mar	752		397		3045		3458		1640		241		3		59
	abr	705		257		3035		2855		1286		189		5		44
	mai	838		328		3894		3639		1553		410		9		58
	jun	1008		497		5248		2335		1388		370		2		64
	jul		1139.36		384.905		6096.25		2340.48		2256.28		479.855		2.43349		65.2928
	ago		1359.57		400.571		7116.92		2263.54		2815.91		845.639		2.07563		69.7107
	set		1239.31		381.012		7170.07		2340.18		2754.2		1200.2		2.04515		67.8785
	out		1315.45		538.684		5746.14		2723.05		2947.57		1498.95		0.870989		49.1713
	nov		1196.2		556.408		4469.4		3064.32		2793.14		1344.47		-0.098404		71.1725
	dez		906.25		556.568		3479.9		2899.98		2271.5		883.556		-0.970499		35.4653
2024	jan		805.087		536.104		3572.61		3587.23		1997.43		664.716		-0.864308		18.6748
	fev		700.049		448.475		3008.24		3278.73		1108.87		482.835		-1.31511		7.50932
	mar		771.601		446.533		3587.4		3540.68		1020.4		438.308		-1.08399		-13.3228
	abr		727.965		374.393		3571.6		3001.57		829.932		356.104		-1.49646		-7.82168
	mai		792.833		520.42		4408.76		3192.11		1199.37		377.341		-3.15844		-10.3205
	jun		925.827		603.831		5683.31		2600.27		1298.35		355.212		-5.82548		21.514
	jul		1086.15		466.185		6598.45		2436.45		2166.63		460.611		-5.0568		22.8068
	ago		1295.82		483.696		7699.21		2356.05		2726.25		811.613		-6.51724		27.2247
	set		1180.97		458.734		7752.74		2435.49		2664.55		1151.74		-10.8809		25.3925
	out		1253.29		646.733		6209.95		2833.58		2857.91		1438.23		-10.7599		6.68532
	nov		1139.45		666.178		4827.74		3188.28		2703.49		1289.82		-11.7476		28.6865
	dez		863.085		664.594		3757.05		3016.9		2181.85		847.521		-11.5446		-7.02069

## Sheet: states forecast model fit check
Forecast Model fit Check
RONDONIA																	PARÁ
ACRE																	AMAPÁ
AMAZONAS																	MARANHÃO
RORAIMA																	MATO GROSSO
